# Supplementary material for: Antiparasitic Activities of Compounds Isolated from Aspergillus fumigatus Strain Discovered in Northcentral Nigeria
Source: Antibiotics (Basel). 2023 Jan 6;12(1):109. doi: 10.3390/antibiotics12010109 (PMC9854968; doi:10.3390/antibiotics12010109)
Supplement: Supplementary file 1 [file antibiotics-12-00109-s001.zip]

Archive with 1 entries (1 files):
- antibiotics-2086856-supplementary.pdf
